# Supplementary material for: Case Report: Off-label treatment of idiopathic hypereosinophilic syndrome with Omalizumab
Source: Front Pharmacol. 2023 Jun 8;14:1095737. doi: 10.3389/fphar.2023.1095737 (PMC10285082; doi:10.3389/fphar.2023.1095737)
Supplement: Supplementary file 1 [file Table1.XLSX]

## Sheet: Sheet1
date	Eosinophil count (cells × 109 /L)	Percentage of eosinophils (%)		date	Lactic dehydrogenase (U/L)
2019-01-17	4.49	35.6		2019-02-14	277
2019-02-13	6.26	42.1		2019-05-23	283
2019-02-24	2.11	16.5		2019-06-18	319
2019-03-17	0.12	1		2019-07-02	517
2019-04-24	1.67	10		2019-07-25	752.7
2019-05-15	1.92	12.9		2019-08-16	490.4
2019-05-27	0.19	0.4		2019-09-04	293.1
2019-06-18	0	0		2019-10-29	410.7
2019-07-02	0	0		2019-12-03	355.1
2019-07-25	0.04	0.3		2019-12-24	308.2
2019-08-01	0.13	0.5		2020-06-17	252.6
2019-08-16	0.02	0		2020-11-18	236.4
2019-09-04	0.03	0.003		2021-01-27	229
2019-10-08	0.05	0.004		2022-03-10	193
2019-10-29	0.1	0.007		2022-05-06	181
2019-12-03	0.22	1.7
2019-12-24	0.48	4
2020-01-21	0.89	9.1
2020-03-03	1.03	6.6
2020-04-08	1.71	11.6
2020-04-22	0.37	0.3
2020-05-03	1.24	10.1
2020-05-20	1.38	10.5
2020-06-17	1.71	16.4
2020-07-04	3.05	18.9
2020-07-18	3.99	26.6
2020-08-01	4.33	26.1
2020-08-15	3.69	19.9
2020-08-29	2.9	19.2
2020-09-12	2.92	20.6
2020-09-26	3.42	24.2
2020-10-10	4.12	29.8
2020-10-25	6.24	38.6
2020-11-01	4.66	33.6
2020-11-18	3.41	26.3
2020-11-29	3.2	26
2020-12-23	2.26	18.6
2021-01-06	2.38	20.5
2021-01-20	2.33	18.6
2021-01-27	1.92	17.4
2021-02-09	2.13	18.4
2021-03-03	3.53	22.9
2021-03-17	3.46	27
2021-03-31	4.71	33.8
2021-04-14	2.24	23.3
2021-04-26	2.89	25.7
2021-05-12	3.94	29.3
2021-06-02	4.96	35
2021-06-16	6.39	43.2
2021-06-30	7.07	39.7
2021-07-14	3.42	33.8
2021-07-28	2.76	31
2021-08-25	4.31	39.5
2021-09-23	2.78	23.8
2021-10-21	1.36	14.4
2021-11-19	1.17	12
2021-12-17	0.89	9.8
2022-01-14	0.8	9.2
2022-02-01	1.02	8.5
2022-02-22	1.2	10.1
2022-03-10	1.1	11
2022-04-08	1.05	10.5
2022-05-05	1.02	10.1
2022-06-06	1.2	12
2022-07-04	1.15	13.3
2022-08-01	1.21	11.5
2022-09-03	1.01	10.5
2022-10-05	1.1	11.1
2022-11-07	1.2	11.5
2022-12-09	1.1	9.6
2023-01-05	1.02	9.6
2023-02-08	0.95	9.2
2023-03-05	1.1	10.4
2023-04-03	1	10.5
2023-04-30	1.1	10
